# Supplementary material for: Pasta with Kiwiberry (Actinidia arguta): Effect on Structure, Quality, Consumer Acceptance, and Changes in Bioactivity during Thermal Treatment
Source: Foods. 2022 Aug 15;11(16):2456. doi: 10.3390/foods11162456 (PMC9407217; doi:10.3390/foods11162456)
Supplement: Supplementary file 1 [file foods-11-02456-s001.zip]

Archive with 1 entries (1 files):
- foods-1842827-supplementary.pdf
